# Supplementary material for: Stage-Dependent Dynamics and Assembly Processes of PhoD-Harboring Bacterial Communities Driven by Ulva prolifera Green Tides
Source: Microorganisms. 2026 Jun 23;14(7):1387. doi: 10.3390/microorganisms14071387 (PMC13413677; doi:10.3390/microorganisms14071387)
Supplement: Supplementary file 1 [file microorganisms-14-01387-s001.zip]

Archive with 2 entries (2 files):
- Supplyment data.xlsx
- Supplyment figures.pdf
